# Supplementary material for: From identity to function: unveiling the cellular complexity of hypothalamic feeding circuits
Source: Rev Endocr Metab Disord. 2025 Oct 28;27(3):349–66. doi: 10.1007/s11154-025-10004-7 (PMC7618707; doi:10.1007/s11154-025-10004-7)
Supplement: Supplementary file 1 — Supplementary Material 1 [file 11154_2025_10004_MOESM1_ESM.xlsx]

## Sheet: Sheet3
Neuronal cluster name	Source cluster ID	Species	Reference
AGRP	C4-355, Mid-2 GABA-GLU-1 RGS22 AGRP	Human	Tadross JA, et al. A comprehensive spatio-cellular map of the human hypothalamus. Nature. 2025;639(8055):708-16. 10.1038/s41586-024-08504-8.
Agrp/Npy	C465-289: Acvr1c.Serpina3n.Npy.Agrp.GABA-4	Mouse	Steuernagel L, et al. HypoMap-a unified single-cell gene expression atlas of the murine hypothalamus. Nat Metab. 2022;4(10):1402-19. 10.1038/s42255-022-00657-y.
Agrp/Npy	C465-288: Acvr1c.Npy.Agrp.GABA-4	Mouse	Steuernagel L, et al. HypoMap-a unified single-cell gene expression atlas of the murine hypothalamus. Nat Metab. 2022;4(10):1402-19. 10.1038/s42255-022-00657-y.
Agrp/Npy	C465-287: Nr0b1.Serpina3n.Npy.Agrp.GABA-4	Mouse	Steuernagel L, et al. HypoMap-a unified single-cell gene expression atlas of the murine hypothalamus. Nat Metab. 2022;4(10):1402-19. 10.1038/s42255-022-00657-y.
Agrp/Npy	C465-286: Otp.Serpina3n.Npy.Agrp.GABA-4	Mouse	Steuernagel L, et al. HypoMap-a unified single-cell gene expression atlas of the murine hypothalamus. Nat Metab. 2022;4(10):1402-19. 10.1038/s42255-022-00657-y.
Agrp/Npy	C465-290: Lepr.Agrp.GABA-4	Mouse	Steuernagel L, et al. HypoMap-a unified single-cell gene expression atlas of the murine hypothalamus. Nat Metab. 2022;4(10):1402-19. 10.1038/s42255-022-00657-y.
POMC/ANKRD30A	C4-375, Mid-2 GABA-GLU-3 POMC ANKRD30A	Human	Tadross JA, et al. A comprehensive spatio-cellular map of the human hypothalamus. Nature. 2025;639(8055):708-16. 10.1038/s41586-024-08504-8.
Pomc/Anxa2	C465-123: Cartpt.Anxa2.Pomc.GLU-5	Mouse	Steuernagel L, et al. HypoMap-a unified single-cell gene expression atlas of the murine hypothalamus. Nat Metab. 2022;4(10):1402-19. 10.1038/s42255-022-00657-y.
Pomc/Anxa2	C465-122: Prdm12.Anxa2.Pomc.GLU-5	Mouse	Steuernagel L, et al. HypoMap-a unified single-cell gene expression atlas of the murine hypothalamus. Nat Metab. 2022;4(10):1402-19. 10.1038/s42255-022-00657-y.
POMC/CALCR	C4-374, Mid-2 GABA-GLU-3 POMC CALCR	Human	Tadross JA, et al. A comprehensive spatio-cellular map of the human hypothalamus. Nature. 2025;639(8055):708-16. 10.1038/s41586-024-08504-8.
Pomc/Glipr1	C465-124: Glipr1.Pomc.GLU-5	Mouse	Steuernagel L, et al. HypoMap-a unified single-cell gene expression atlas of the murine hypothalamus. Nat Metab. 2022;4(10):1402-19. 10.1038/s42255-022-00657-y.
POMC/PDRM12	C4-373, Mid-2 GABA-GLU-3 POMC PRDM12	Human	Tadross JA, et al. A comprehensive spatio-cellular map of the human hypothalamus. Nature. 2025;639(8055):708-16. 10.1038/s41586-024-08504-8.
Pomc/Tbx3	C465-125: Tbx3.Ttr.Pomc.GLU-5	Mouse	Steuernagel L, et al. HypoMap-a unified single-cell gene expression atlas of the murine hypothalamus. Nat Metab. 2022;4(10):1402-19. 10.1038/s42255-022-00657-y.
